# Supplementary material for: Effect of pH on temperature controlled degradation of reactive oxygen species, heat shock protein expression, and mucosal immunity in the sea cucumber Isostichopus badionotus
Source: PLoS One. 2017 Apr 17;12(4):e0175812. doi: 10.1371/journal.pone.0175812 (PMC5393868; doi:10.1371/journal.pone.0175812)
Supplement: S1 Table — (XLSX) [file pone.0175812.s001.xlsx]

## Sheet: Thermal limit experiment
S1 Table. Thermal limits data set
	Temp.	pH	HS70 (ng/mg)	SOD (U/mg)	GPX (U/mg)	LZS (U/mg)	PO (U/mg)	CAT (U/mg)
1	16	7.7	0.0311385	97.6967	0.103448	29.1072	2.93368	0.0511206
2	16	7.7	0.039928	126.794	0.073332	28.5976	17.9939	0.2336
3	16	7.7	0.0307357	125.985	0.0694352	22.4088	1.83139	0.306975
4	16	7.7	0.0339787	133.53	0.0549119	15.8677	9.60058	0.542649
5	16	7.7	0.030525	170.685	0.0605716	24.0075	1.4902	0.0250439
6	20	7.7	0.0234122	118.862	0.0927733	24.6767	11.3723	0.0116175
7	20	7.7	0.022583	121.298	0.0782467	15.5172	12.9706	0.100855
8	20	7.7	0.02219	125.804	0.0730201	21.0318	6.86895	0.286288
9	20	7.7	0.0366765	143.534	0.0600045	13.4722	15.4695	0.124128
10	20	7.7	0.0348625	173.986	0.053312	13.2799	8.37417	0.177001
11	24	7.7	0.0257879	149.107	0.0623067	23.4368	18.9527	0.130988
12	24	7.7	0.0224282	224.209	0.039255	16.4166	14.1835	0.196989
13	24	7.7	0.023691	227.525	0.0381669	17.2624	16.8174	0.393978
14	24	7.7	0.023553	258.586	0.0376012	13.5217	14.3434	0.820261
15	24	7.7	0.0239293	258.757	0.0425495	14.5154	4.41219	0.884069
16	28	7.7	0.0197979	156.038	0.0458842	20.0892	9.34752	0.0883518
17	28	7.7	0.0228958	221.047	0.0314332	14.9763	16.0113	0.0192332
18	28	7.7	0.0228637	233.617	0.0335229	14.5346	17.9932	0.00933295
19	28	7.7	0.0214332	237.4	0.0283591	7.27022	6.17596	0.0616912
20	28	7.7	0.0255771	319.992	0.0198261	8.95926	9.81513	0.0129403
21	30	7.7	0.0519845	128.774	0.0685952	15.9373	15.5514	0.0626886
22	30	7.7	0.0361083	152.44	0.056393	21.2769	16.3751	0.445576
23	30	7.7	0.0349922	178.616	0.0460381	20.7037	14.9863	0.445685
24	30	7.7	0.0394068	177.411	0.0464703	15.0983	17.3131	0.318626
25	30	7.7	0.020439	255.339	0.0302045	13.5446	10.5802	0.428187
26	34	7.7	0.0509058	69.834	0.0881388	22.4536	20.6883	0.222855
27	34	7.7	0.0306121	109.379	0.0623952	14.4432	12.34	0.0519931
28	34	7.7	0.0413829	122.2	0.0659473	13.214	6.28329	0.17331
29	34	7.7	0.0322959	110.2	0.0635608	15.9589	23.3592	0.215328
30	34	7.7	0.030139	154.341	0.0518653	13.3402	11.5296	0.114174
31	36	7.7	0.0198226	69.2403	0.139077	42.3731	7.79097	0.0644202
32	36	7.7	0.0269176	71.5495	0.118587	20.2344	2.86443	0.181654
33	36	7.7	0.0244314	90.696	0.0938514	27.1814	2.58378	0.205379
34	36	7.7	0.0206904	106.447	0.0912001	23.7918	0.584776	0.149473
35	36	7.7	0.0203247	142.547	0.063931	24.4373	6.7091	0.212436
36	16	8.17	0.0326941	127.775	0.0471603	21.6743	8.3412	1.06217
37	16	8.17	0.0285454	147.273	0.0400222	16.69	17.7142	0.272201
38	16	8.17	0.0280286	147.698	0.036005	17.9351	1.89936	0.705691
39	16	8.17	0.0290381	184.899	0.0312855	14.7795	8.05579	0.119733
40	16	8.17	0.0205615	205.678	0.029591	9.28777	2.53107	0.00865236
41	20	8.17	0.0343859	124.751	0.0482397	17.799	21.0541	0.0697453
42	20	8.17	0.0283729	141.791	0.0400696	6.93121	13.5972	1.12418
43	20	8.17	0.0237737	170.695	0.0343819	13.5364	9.31167	0.874851
44	20	8.17	0.0204818	139.794	0.0434716	16.6346	6.03955	0.240547
45	20	8.17	0.0190111	231.827	0.0259782	15.1689	5.19011	0.356371
46	24	8.17	0.03076	103.628	0.0599372	18.6125	8.35298	0.352413
47	24	8.17	0.0304808	111.208	0.0515189	25.2938	15.2721	0.10265
48	24	8.17	0.0303473	113.525	0.0575085	17.3247	5.46093	0.101649
49	24	8.17	0.0284735	120.105	0.0582591	16.4039	10.1657	0.296997
50	24	8.17	0.0175138	130.972	0.0569511	14.2757	0.832961	0.141503
51	28	8.17	0.0157841	118.826	0.0539413	14.2467	6.83351	0
52	28	8.17	0.0124033	121.291	0.0437608	23.3482	8.84779	0.0940486
53	28	8.17	0.0160636	124.606	0.0445359	15.4264	3.53803	0.0991758
54	28	8.17	0.0228672	177.598	0.0353624	17.8102	3.66356	0.0149002
55	28	8.17	0.0236522	195.424	0.0334786	8.08465	3.64359	0.0518662
56	30	8.17	0.0353788	101.581	0.0634735	39.4497	10.4992	0.108372
57	30	8.17	0.0334051	102.564	0.0558932	15.0771	6.87746	0.0711649
58	30	8.17	0.04191	138.555	0.0401215	16.5265	5.50807	0.0167697
59	30	8.17	0.0344405	154.591	0.041802	14.1016	9.28561	0.129407
60	30	8.17	0.0355654	148.363	0.0407248	8.22353	8.40982	0.0119843
61	34	8.17	0.0386802	119.259	0.0590231	26.1459	11.4936	0.0189453
62	34	8.17	0.0364666	123.969	0.0536919	22.7853	10.8297	0.0910903
63	34	8.17	0.0312517	139.579	0.0457894	16.9743	9.22774	0.0173047
64	34	8.17	0.0276968	136.551	0.0434807	16.8838	12.3599	0.0313256
65	34	8.17	0.0442016	146.751	0.0589171	13.8058	10.2574	0.363719
66	36	8.17	0.0244466	82.5953	0.0671731	31.9776	18.5701	0.0255836
67	36	8.17	0.0112247	90.5352	0.0598064	32.268	5.69876	0.173203
68	36	8.17	0.0248493	111.618	0.0538173	19.488	6.48778	0.101841
69	36	8.17	0.023085	112.247	0.0517798	13.6365	0.0839966	0.0709084
70	36	8.17	0.0213503	134.952	0.0387356	13.7877	0.105734	0.259224
71	26	8.17	0.0332621	139.702	0.062572	10.9765	7.25	0.0637632
72	26	8.17	0.0175438	150.073	0.0566264	26.8062	0	0.0748824
73	26	8.17	0.0116915	187.481	0.0436504	8.54092	8.99	0.0145575
74	26	8.17	0.0110221	144.888	0.0595992	18.8914	3.625	0.0276317
75	26	8.17	0.00802989	168.777	0.0501384	17.6736	4.495	0.0649366
76	26	8.17	0.009	156.23	0.056	15.23	4.56	0.056
77	26	8.17	0.021	166.23	0.055	16.23	4.23	0.048
78	26	8.17	0.022	169.22	0.059	10.88	5.66	0.033
79	26	8.17	0.012	145.26	0.054	16.52	4.22	0.054
80	26	8.17	0.011	155.52	0.055	19.44	5.66	0.055
