# Supplementary material for: Effect of pH on temperature controlled degradation of reactive oxygen species, heat shock protein expression, and mucosal immunity in the sea cucumber Isostichopus badionotus
Source: PLoS One. 2017 Apr 17;12(4):e0175812. doi: 10.1371/journal.pone.0175812 (PMC5393868; doi:10.1371/journal.pone.0175812)
Supplement: S2 Table — (XLSX) [file pone.0175812.s002.xlsx]

## Sheet: Thermal tolerance
S2 Table. Thermal tolerance data set
	Temp.	Hours	pH	HS70 (ng/mg)	CAT (U/mg)	GPx (U/mg)	SOD (U/mg)
1	34	3	7.7	0.0369837	0.469079	0.0781534	90.1502
2	34	3	7.7	0.0315607	0.233378	0.0674314	126.132
3	34	3	7.7	0.0236937	0.0897336	0.0664191	126.933
4	34	3	7.7	0.0235207	0.0392598	0.0605476	112.3
5	34	3	7.7	0.0214002	0.180443	0.061886	101.3
6	34	3	7.7	0.023	0.195	0.065	112.52
7	34	6	7.7	0.0614736	0.103724	0.119055	128.403
8	34	6	7.7	0.032961	0.05117	0.0601073	159.267
9	34	6	7.7	0.0241978	0.0947332	0.0579556	100.4
10	34	6	7.7	0.0213512	0.0873144	0.0549444	114.1
11	34	6	7.7	0.0158434	0.169379	0.0495205	121
12	34	6	7.7	0.031	0.102	0.069	124.36
13	34	12	7.7	0.0351044	0.135195	0.0460908	128.227
14	34	12	7.7	0.0278376	0.105225	0.0616108	99.5462
15	34	12	7.7	0.0217983	0.0509816	0.0533615	125.306
16	34	12	7.7	0.0208642	0.0984468	0.0551619	165.112
17	34	12	7.7	0.01766	0.0845849	0.0505543	120.72
18	34	12	7.7	0.029	0.098	0.054	127.56
19	34	24	7.7	0.0235187	0.159526	0.0803457	87.7362
20	34	24	7.7	0.022323	0.11368	0.0564661	102.515
21	34	24	7.7	0.0222472	0.187585	0.0603571	116.547
22	34	24	7.7	0.021	0.124	0.063	116.89
23	34	24	7.7	0.0207682	0.0513315	0.0605132	136.082
24	34	24	7.7	0.0155378	0.116061	0.0610544	145.119
25	34	48	7.7	0.0643887	0.269688	0.129945	69.403
26	34	48	7.7	0.0347576	0.461133	0.105768	88.4587
27	34	48	7.7	0.0337238	0.165795	0.0704351	94.0333
28	34	48	7.7	0.0244315	0.0607752	0.0567709	116.122
29	34	48	7.7	0.035	0.228	0.089	100.23
30	34	48	7.7	0.039	0.249	0.092	92.362
31	34	3	8.17	0.0363647	0.36623	0.0940112	110.932
32	34	3	8.17	0.0364913	0.390479	0.053439	148.919
33	34	3	8.17	0.0356201	0.170761	0.0548809	151.952
34	34	3	8.17	0.0304252	0.375655	0.0500515	141.719
35	34	3	8.17	0.0297601	0.313573	0.0527406	146.133
36	34	3	8.17	0.0211391	0.087723	0.0503958	149.308
37	34	6	8.17	0.049078	0.3323	0.0706053	90.6362
38	34	6	8.17	0.0438885	0.0370756	0.0536172	157.204
39	34	6	8.17	0.0359065	0.42386	0.0464548	156.903
40	34	6	8.17	0.0356036	0.42386	0.0506134	161.12
41	34	6	8.17	0.0216443	0.0362623	0.0350536	212.658
42	34	6	8.17	0.0203651	0.224281	0.033632	191.53
43	34	12	8.17	0.0272143	0.0856069	0.0675077	93.2111
44	34	12	8.17	0.0211794	0.0172595	0.0414057	115.865
45	34	12	8.17	0.0219974	0.189792	0.0375845	149.561
46	34	12	8.17	0.0210281	0.163367	0.0426216	152.079
47	34	12	8.17	0.0198369	0.166786	0.0352984	136.834
48	34	12	8.17	0.012323	0.0831242	0.029755	170.415
49	34	24	8.17	0.0224826	0.133954	0.0444032	128.998
50	34	24	8.17	0.0225677	0.0765453	0.0344285	177.869
51	34	24	8.17	0.0191114	0.0488007	0.0300566	154.005
52	34	24	8.17	0.0192847	0.0475775	0.0257652	158.586
53	34	24	8.17	0.0184007	0.215196	0.0275782	169.519
54	34	24	8.17	0.0452264	0.0378151	0.163725	29.5806
55	34	48	8.17	0.0321701	0.133921	0.132174	49.3011
56	34	48	8.17	0.018	0.497801	0.133768	54.7562
57	34	48	8.17	0.031822	0.0773765	0.126746	43.3767
58	34	48	8.17	0.019	0.0656856	0.127988	48.1166
59	34	48	8.17	0.0203443	0.437329	0.116493	46.7238
60	34	48	8.17	0.0253134	0.141075	0.0471698	139.027
